# Supplementary material for: Dog facial landmarks detection and its applications for facial analysis
Source: Sci Rep. 2025 Jul 1;15:21886. doi: 10.1038/s41598-025-07040-3 (PMC12218811; doi:10.1038/s41598-025-07040-3)
Supplement: Supplementary file 1 — Supplementary Information. [file 41598_2025_7040_MOESM1_ESM.xlsx]

## Sheet: Landmark description
landmark number and direction (r=right facial side, l=left facial side; both from the perspective of the observer)	type	facial_region	muscle	insertion	anatomic name	function	AU/AD/EAD	Description
1(l), 2(r)	type 2	ears	not described in DogFACS (Proposed muscular basis is omitted, as the electrical stimulation step of FACS methodology is needed to identify, with certainty, which muscle correspond to each ear movement.)	on the scutiform cartilage in the inner portion of the pinna helix, on the connection point with the skull	bottom of the spine of helix	draws ears towards midline, far from it, rostrally, ventrally, caudally and laterally.	EAD101 "Ears Forward" The ears are turned or pushed rostrally, the pinna becomes tense in dogs with pricked ears, while the movements consists in raising the pinna for dogs with intermediate or floppy ears. EAD102 "Ears Adductor" The ears are "adducted" on the dog's head, their distance decrease, as they are pulled towards the mid of the head. EAD103 "Ears Flattener" The ears are flattened agains…	the angle between the medial (inner part) ear base and the frontal region
3(l), 4(r)	type 2	ears		on the scutiform cartilage in the inner portion of the pinna helix, on the medial border	top of the spine of helix			depending on dog's morpholgy it is: Pricked ears: under the middle of the medial border of the pinna Button&Floppy ears: where the ear bends at the medial border of the pinna
5(l), 6(r)	type 2	ears			middle of the medial border of the helix			middle of the medial border of the pinna
7(l), 8(r)	type 2	ears		on the apex of the scutiform cartilage of the pinna helix	apex of the helix			tip of the pinna
9(l), 10(r)	type 2	ears		scutiform cartilage at the middle point of the lateral border of the pinna helix	middle point of the lateral border of the helix			middle of the lateral border of the pinna
11(l),12(r)	type 2	ears		scutiform cartilage at the lateral incisure	lateral incisure/cutaneous marginal pouch			depending on dog's morpholgy it is: Pricked ears: under the middle of the lateral border of the pinna where the cartilage forms cutaneous pouch Button&Floppy ears: where the ear bends at the lateral border of the pinna
13(l), 14(r)	type 2	ears		on the scutiform cartilage in the outer portion of the pinna helix, on the connection point with the mastoid process	bottom part of antitragus			the angle between thelateral (outer part) ear base and the base of the skull/neck
15(l), 16(r)	type 1	upper face - brow	levator anguli occuli medialis (LOAM)	on the whiskers' pad correponding to the superciliary protuberance	supraorbital process	Controls movement of the eye protuberance, pulls the protuberance above the inner eye corner dorsally	AU101 (R-L) - Inner Brow Raiser	on the middle of the whiskers pad of the brow
17(l), 18(r)	type 1	upper face - eyes	orbicularis occuli (Ooc)	attaches to the bone at the medial eye corner, closely related to the skin	medial canthus	associated with general eye shape, the Ooc muscle allows the eye closure	AU143 - Eye Closure AU145 - Blink	right/left eye inner-corner, in corrispondence of the skin
19(l), 20(r)	type 1	upper face - eyes	orbicularis occuli (Ooc), m. retractor anguli oculi lateralis (RAOL)	attaches to the bone at the lateral eye corner, closely related to the skin	lateral canthus	associated with general eye shape and assists in closing the eye, pulls lateral eye corner caudally, pulls pinna rostrally (forward)		right/left eye outer-corner
21(l), 22(r)	type 1	upper face - eyes	levator palpebrae superioris muscle orbicularis occuli (Ooc)	orbital rim/eye protuberance	upper eyelid	closes and open the eye, supporting the raising of the upper eyelid		middle of the upper eyelid
23(l), 24(r)	type 1	upper face - eyes	orbicularis occuli (Ooc)		lower eyelid	closes and open the eye		middle of the lower eyelid
25	type 2	lower face - nose	levator labii maxillaris	nasal bone		associated with snout position and elevates when the nose wrinkles	AU109 - Nose Wrinkler AU110 - Upper Lip Raiser	mid point between the stop and the nose pad
26	type 1	lower face - nose	N/A	cranial ends of the nasal bone	top of the nose	associated with nose position, elevates when the nose wrinkles	N/A	middle upper end of the nose
27(l), 28(r)	type 1	lower face - nose	levator nasolabialis	skin of the nose pad correspondend to the right and left rostral part of the nose	right and left side of the dorsal outer edge of the nose	associated with nose position, elevates when the nose wrinkles and move when the dog sniff	AD40 - Sniffing	each side of the dorsal outer edge of the nose
29(l), 30(r)	type 1	lower face - snout	levator labii maxillaris	it insert into the cartilageneous part of the nose and into the upper lip tissues		associated with the movement of the upper lip dorsally and rostrally and with nasal movements	AU109 - Nose Wrinkler AU110 - Upper Lip Raiser	the points on the right and left below the middle of the snout (l27)
31(l), 32(r)	type 1	zygomus	zygomaticus	zygomatic arch	zygomatic bone	responsible for creating the "smiles" by raising the corners of the mouth	AU112 - Lip Corner Puller AU109 - Nose Wrinkler AU110 - Upper Lip Raiser	right/left zygomaticus
33	type 2	lower face - nose	levator nasolabialis	nasal cartilage	philtrum	moves the middle part of the nostrils while sniffing	AD40 - Sniffing AU110 - Upper Lip Raiser	between the nostrils
34(l), 35(r)	type 2	lower face - nose	levator nasolabialis		nostril wing	dilates and constricts nostrils, implied in scenting		outer corner of the right/left nostrils
36	type 1	lower face - nose	levator nasolabialis		bottom of the nose	associated with nose shape and moves dorsally when the upper lip and/or the nose raise		middle point at the bottom of the nose
37(l), 38(r)	type 1	lower face	levator labii maxillaris	middle of the whiskers pad	whiskers pad	raises the upper lip and moves caudally when the nose wrinkles	AU109 - Nose Wrinkler AU110 - Upper Lip Raiser (Also 109+110)	middle point of the whiskers pad
39	type 1	lower face - upper lip	levator labii superioris	upper lip corrispondent to the incisive bone	upper lip	elevates the upper lip	AU109 - Nose Wrinkler AU110 - Upper Lip Raiser (Also 109+110) AU27 - Mouth Stretch AU118 - Lip Pucker	lower part of the upper lip, just below the nose
40(l), 41(r)	type 1	lower face - upper lip	buccinator, zygomaticus, caninus	skin of the cheek at the corner of the mouth	mouth corners	lip corners are pulled caudally, rostrally, dorsally and ventrally	AU118 - Lip Pucker AU112 - Lip Corner Pull	corners of the mouth
42	type 1	lower face - lower lip	orbicularis ori, platysma	commissural portion of the lower lips	lower lip	closes the mouth by prssing and tightening the lips, pulls the lower lip ventrally	AU25 - Lips Part AU118 - Lip Pucker AU116 - Lower Lip Depressor	top part of the lower lip, just below the upper lip if mouth is close, below the mid of the tonge of mouth opened (es. panting)
43	type 1	lower face - chin	mentalis, non-mimetic muscles, masseter, temporalis, pterygoid, digastricus	tissue of the skin and soft tissue in the chin region, corresponding to the mandible ventral border	chin	lip and chin movements and support, elevates the jaw, depresses lower jaw, pulls the lip caudally	AU116 - Lower Lip Depressor AU27 - Chin Raiser AU25 - Lips Part AU26 - Jaw Drop AU27 - Yawning, Mouth Stretch	mid point of the chin
44(l), 45(r)	type 1	lower face - upper lip	levator labii superioris	middle point in the upper lip, corrispondent to the incisive bone	upper lip	rise the upper lip, closes the mouth by pressing and tightening the lips	AU109 - Nose Wrinkler AU110 - Upper Lip Raiser (Also 109+110) AU27 - Mouth Stretch AU118 - Lip Pucker	middle point of the upper lip, between the (l41) and the corners of the mouth (42r,43l)
46	type 2	lower face - tongue	N/A	apex of the muscle of the tongue	tip of the tongue	communication, grooming, tasting, object manipulations, scent detection	AD137 - Nose Lick (also Tongue Flick) AD37(R-L) - Lip Wipe AD19 - Tongue Show AD126 - Panting	tip of the tongue

## Sheet: 46 points overview
landmark number	landmark name	description	region
1	ear.left.upperIntersectionwithHead	the angle between the medial (inner part) ear base and the frontal region	Ear
2	ear.right.upperIntersectionwithHead
3	ear.left.upperbend	depending on dog's morpholgy it is: Pricked ears: under the middle of the medial border of the pinna Button&Floppy ears: where the ear bends at the medial border of the pinna
4	ear.right.upperbend
5	ear.left.upperMiddleOf(2)and(8)	middle of the medial border of the pinna
6	ear.right.upperMiddleOf(3)and(9)
7	ear.left.tip	tip of the pinna
8	ear.right.tip
9	ear.left.lowerMiddleOf(14)and(8)	middle of the lateral border of the pinna
10	ear.right.lowerMiddleOf(15)and(9)
11	ear.left.lower.2/3	depending on dog's morphology it is: Pricked ears: under the middle of the lateral border of the pinna where the cartilage forms cutaneous pouch Button&Floppy ears: where the ear bends at the lateral border of the pinna
12	ear.right.lower.2/3
13	ear.left.lowerIntersectionwithHead	the angle between thelateral (outer part) ear base and the base of the skull/neck
14	ear.right.lowerIntersectionwithHead
15	brow.left	on the middle of the whiskers pad of the brow	Eye
16	brow.right
17	eye.left.inner	right/left eye inner-corner, in corrispondence of the skin
18	eye.right.inner
19	eye.left.outer	right/left eye outer-corner
20	eye.right.outer
21	eye.left.upper	middle of the upper eyelid
22	eye.right.upper
23	eye.left.lower	middle of the lower eyelid
24	eye.right.lower
25	nosepad.mid.between(28)and(18)	mid point between the stop and the nose pad	Mouth
26	nose.upper	middle upper end of the nose
27	nose.left.upperedge	each side of the dorsal outer edge of the nose
28	nose.right.upperedge
29	snout.left	the points on the right and left below the middle of the snout (LM26)
30	snout.right
31	zygomus.left	right/left zygomaticus
32	zygomus.right
33	nostrils.middle	between the nostrils
34	nostrils.left.outer	outer corner of the right/left nostrils
35	nostrils.right.outer
36	nose.bottom	middle point at the bottom of the nose
37	wiskerspad.left.middle	middle point of the whiskers pad
38	wiskerspad.right.middle
39	lip.upper.middle	lower part of the upper lip, just below the nose
40	lip.left.corner	corners of the mouth
41	lip.right.corner
42	lip.lower.middle	top part of the lower lip, just below the upper lip if mouth is close, below the mid of the tonge of mouth opened (es. panting)
43	chin	mid point of the chin
44	lip.left.upper.middleof(39)and(40)	middle point of the upper lip, between the (LM39) and the corners of the mouth (LM40 (l), LM41 (r))
45	lip.right.upper.middleof(39)and(41)
46	tongue.tip	tip of the tongue
